# Supplementary material for: PD-L1 near Infrared Photoimmunotherapy of Ovarian Cancer Model
Source: Cancers (Basel). 2022 Jan 26;14(3):619. doi: 10.3390/cancers14030619 (PMC8833482; doi:10.3390/cancers14030619)
Supplement: Supplementary file 1 [file cancers-14-00619-s001.zip]

Archive with 8 entries (7 files):
- cancers-1575058 -supplementary Figure S10 original blots/
- cancers-1575058 -supplementary Figure S10 original blots/Figure2b_blot.tif
- cancers-1575058 -supplementary Figure S10 original blots/Figure4b_actin.tif
- cancers-1575058 -supplementary Figure S10 original blots/Figure4b_CD11b-PDl1.tif
- cancers-1575058 -supplementary Figure S10 original blots/Figure4b_CD68.tif
- cancers-1575058 -supplementary Figure S10 original blots/Figure6c_CD11b-GAPDH.tif
- cancers-1575058 -supplementary Figure S10 original blots/Figure6c_PDL1.tif
- cancers-1575058-supplementary.pdf
